# Supplementary material for: Soil-Transmitted Helminths and Associated Factors among Pre-School Children in Butajira Town, South-Central Ethiopia: A Community-Based Cross-Sectional Study
Source: PLoS One. 2015 Aug 25;10(8):e0136342. doi: 10.1371/journal.pone.0136342 (PMC4548951; doi:10.1371/journal.pone.0136342)
Supplement: S1 Data Set — (XLSX) [file pone.0136342.s001.xlsx]

## Sheet: Sheet1
participant ID	Age in months	family size	Ascaris egg count per gram of stool	trichuris trichiura egg count	hookworm egg count
1	59	3	0	0	0
2	58	8	200	0	0
3	59	6	0	0	0
4	55	4	0	0	0
5	22	4	150	0	0
6	48	5	0	100	0
7	36	5	100	0	0
8	21	3	0	0	0
9	36	4	0	0	0
10	41	4	0	0	0
11	40	7	0	0	0
12	28	5	0	0	0
13	36	5	0	0	0
14	48	5	0	0	0
15	36	5	0	0	0
16	48	7	100	0	0
17	48	7	0	0	0
18	20	4	0	0	0
19	20	4	0	0	0
20	36	5	0	0	0
21	46	7	100	0	0
22	16	4	0	0	0
23	28	4	0	0	100
24	36	6	0	0	0
25	24	7	0	0	0
26	55	6	0	0	0
27	19	5	0	0	0
28	36	5	200	0	0
29	24	4	0	0	0
30	24	5	0	0	0
31	48	4	0	0	0
32	48	7	200	0	0
33	53	6	0	0	0
34	48	4	0	0	0
35	30	5	0	0	0
36	48	4	0	0	0
37	28	5	0	0	0
38	48	6	0	0	0
39	39	5	0	450	0
40	14	5	0	0	0
41	24	3	0	0	0
42	48	4	0	0	0
43	48	7	0	0	0
44	36	3	0	0	0
45	53	4	0	0	0
46	26	3	0	0	0
47	36	5	0	0	0
48	48	3	0	0	0
49	48	4	250	0	0
50	30	7	250	0	0
51	50	5	100	0	0
52	24	3	0	0	0
53	16	4	0	300	0
54	40	5	0	0	0
55	21	6	0	0	0
56	39	7	0	0	0
57	36	10	0	0	0
58	43	4	0	0	0
59	39	5	0	0	0
60	38	4	0	0	0
61	48	8	0	200	0
62	32	8	0	0	0
63	24	4	0	0	0
64	36	6	0	0	0
65	24	6	0	0	0
66	53	5	0	0	0
67	29	4	0	0	0
68	24	4	450	0	0
69	48	5	0	150	0
70	30	4	0	0	0
71	36	5	250	0	0
72	22	3	0	0	0
73	44	4	0	0	0
74	40	7	0	0	0
75	28	5	0	0	0
76	36	5	0	0	0
77	48	5	0	0	0
78	36	6	0	0	0
79	48	7	400	0	0
80	48	7	0	0	0
81	21	4	0	0	0
82	36	5	0	0	0
83	32	5	0	0	0
84	44	7	300	0	0
85	24	4	0	0	0
86	18	4	0	0	0
87	14	6	0	0	0
88	24	7	0	0	0
89	55	6	0	0	0
90	21	5	0	0	0
91	38	4	200	0	0
92	24	4	0	0	0
93	24	5	0	0	0
94	36	5	0	0	0
95	42	4	200	0	0
96	36	5	150	0	0
97	12	4	0	0	0
98	20	7	0	0	0
99	36	5	0	0	0
100	26	6	400	0	0
101	27	4	0	0	0
102	36	6	250	0	0
103	56	5	400	0	0
104	24	4	0	0	0
105	36	6	0	0	0
106	24	6	0	0	0
107	36	4	0	0	0
108	36	7	0	0	0
109	36	5	0	0	0
110	48	4	0	0	0
111	24	3	0	0	0
112	38	7	300	0	0
113	36	6	0	0	500
114	36	6	0	0	0
115	41	7	0	0	0
116	29	4	0	0	0
117	36	7	0	0	0
118	30	5	0	0	0
119	48	4	0	0	0
120	28	5	0	0	0
121	48	6	0	0	0
122	39	5	0	1050	0
123	14	5	0	0	0
124	24	3	0	0	0
125	48	4	750	0	0
126	33	7	0	0	0
127	36	3	0	0	0
128	53	4	0	0	0
129	26	3	0	0	0
130	36	5	0	0	0
131	48	3	0	0	0
132	48	4	400	0	0
133	30	7	250	0	0
134	50	5	250	0	0
135	24	3	0	0	0
136	28	4	0	300	0
137	40	5	0	0	0
138	21	6	0	0	0
139	39	7	0	0	0
140	36	10	0	0	400
141	43	4	0	0	0
142	39	5	0	0	0
143	38	4	0	0	0
144	48	8	0	0	0
145	30	8	100	0	0
146	18	4	0	0	0
147	36	6	0	0	0
148	26	6	0	0	0
149	53	5	0	0	0
150	29	4	0	0	0
151	36	9	0	0	0
152	41	5	0	250	0
153	42	6	0	200	0
154	24	4	0	0	0
155	26	6	0	0	0
156	52	4	0	0	0
157	33	4	0	0	0
158	24	5	0	0	0
159	44	6	0	0	0
160	50	4	0	100	0
161	20	4	150	0	0
162	34	7	0	0	0
163	54	6	0	0	0
164	26	4	200	0	0
165	48	3	0	0	0
166	49	5	400	0	0
167	48	5	0	0	0
168	26	4	0	150	0
169	44	6	0	0	0
170	25	4	0	0	0
171	37	4	0	0	0
172	13	5	0	0	0
173	13	5	0	0	0
174	38	7	0	0	3400
175	33	5	0	0	0
176	24	4	500	0	0
177	48	5	0	0	0
178	14	9	0	0	0
179	41	3	0	0	0
180	14	4	0	0	0
181	13	6	0	0	0
182	20	6	0	0	0
183	39	3	0	0	0
184	32	11	0	0	0
185	49	4	0	0	0
186	49	5	0	0	0
187	20	8	0	0	0
188	44	7	0	0	0
189	48	7	0	50	0
190	37	5	0	0	0
191	26	4	0	0	0
192	37	3	0	0	50
193	25	7	0	0	0
194	36	3	5250	0	0
195	24	7	0	0	0
196	32	3	0	0	0
197	24	3	100	0	0
198	31	6	0	0	0
199	49	6	0	0	0
200	13	4	0	0	0
201	24	4	0	0	0
202	38	5	0	0	0
203	36	6	0	0	0
204	15	3	0	0	0
205	34	9	0	0	0
206	41	5	0	250	0
207	40	6	0	200	0
208	24	4	0	0	0
209	21	4	0	0	0
210	51	4	0	0	0
211	32	4	0	0	0
212	20	5	0	0	0
213	37	5	0	0	0
214	50	3	0	100	0
215	13	4	150	0	0
216	34	8	0	0	0
217	49	6	0	0	0
218	24	4	200	0	0
219	56	6	50	0	0
220	48	3	0	0	0
221	48	5	100	0	0
222	48	5	0	0	0
223	15	4	0	150	0
224	48	6	0	0	0
225	54	6	150	0	0
226	29	7	300	0	0
227	33	3	0	0	0
228	24	3	0	0	0
229	32	6	0	0	0
230	49	6	0	0	0
231	21	4	0	0	0
232	26	4	0	0	0
233	38	5	0	0	0
234	36	6	0	0	0
235	18	4	0	0	0
236	36	9	0	0	0
237	41	5	0	250	0
238	42	6	0	200	0
239	24	4	0	0	0
240	26	6	0	0	0
241	52	4	0	0	0
242	33	4	0	0	0
243	24	5	0	0	0
244	44	6	0	0	0
245	50	4	0	0	0
246	20	4	150	0	0
247	34	7	0	0	0
248	54	6	0	0	0
249	26	4	200	0	0
250	48	3	0	0	0
251	49	5	0	0	0
252	48	5	0	0	0
253	16	4	0	150	0
254	44	6	0	0	0
255	36	4	0	0	0
256	44	5	300	0	0
257	38	6	400	0	0
258	14	5	0	0	0
259	48	7	0	0	0
260	48	5	0	0	0
261	36	5	0	0	0
262	41	4	0	0	0
263	44	6	700	0	0
264	33	5	0	0	0
265	36	4	0	0	0
266	36	4	0	0	0
267	33	4	0	0	0
268	33	5	0	0	0
269	29	4	0	0	0
270	44	6	200	0	0
271	36	6	150	0	50
272	12	4	0	0	0
273	48	7	0	0	0
274	36	5	0	0	0
275	24	6	0	0	0
276	24	3	0	0	0
277	36	6	200	0	0
278	57	5	0	0	50
279	24	4	0	0	0
280	36	6	0	0	0
281	24	6	0	0	0
282	36	4	0	0	50
283	36	7	0	0	0
284	24	5	0	0	0
285	48	4	0	0	0
286	24	3	0	0	0
287	24	7	0	0	0
288	36	5	0	0	0
289	42	5	250	0	0
290	44	6	150	0	0
291	12	4	0	0	0
292	48	7	0	0	0
293	36	5	0	0	0
294	24	6	0	0	0
295	24	3	0	0	0
296	36	6	200	0	0
297	58	5	0	0	0
298	36	6	0	0	0
299	24	6	0	0	0
300	36	4	0	0	50
301	24	4	0	0	0
302	36	7	0	0	0
303	24	5	0	0	0
304	48	4	0	0	0
305	24	3	0	0	0
306	24	7	100	0	0
307	37	4	0	0	0
308	12	5	0	0	0
309	13	5	0	0	0
310	38	7	0	0	3400
311	33	5	0	0	0
312	24	4	500	0	0
313	14	9	0	0	0
314	41	3	0	0	0
315	14	4	0	0	0
316	13	6	0	0	0
317	20	6	0	0	0
318	39	3	0	0	0
319	32	11	0	0	0
320	49	4	0	0	0
321	49	5	0	0	0
322	20	8	0	0	0
323	44	4	0	0	0
324	48	7	0	50	0
325	37	5	0	0	0
326	26	4	0	0	0
327	37	3	0	0	50
328	25	7	0	0	0
329	36	3	2550	0	0
330	24	7	0	0	0
331	32	3	0	0	0
332	24	3	50	0	0
333	31	6	0	0	0
334	49	6	0	0	0
335	13	4	0	0	0
336	24	4	0	0	0
337	38	5	0	0	0
338	36	6	0	0	0
339	15	3	0	0	0
340	34	9	0	0	0
341	41	5	0	250	0
342	40	6	0	200	0
343	24	4	0	0	0
344	21	4	0	0	0
345	26	4	0	0	0
346	30	4	0	0	0
347	20	5	0	0	0
348	37	5	0	0	0
349	50	3	0	100	0
350	13	4	150	0	0
351	34	8	0	0	0
352	49	6	0	0	0
353	24	4	0	0	0
354	56	6	0	0	0
355	48	3	0	0	0
356	48	5	0	0	0
357	48	5	0	0	0
358	15	4	0	150	0
359	48	6	0	0	0
360	54	6	0	0	0
361	29	7	300	0	0
362	33	3	0	0	0
363	24	3	0	0	0
364	30	6	0	0	0
365	49	6	0	0	0
366	14	4	0	0	0
367	26	4	0	0	0
368	38	5	0	0	0
369	36	6	0	0	0
370	18	4	0	0	0
371	36	6	150	0	50
372	48	6	0	0	0
373	24	4	0	0	0
374	36	7	0	0	0
375	24	5	0	0	0
376	48	4	0	0	0
377	24	3	0	0	0
